# Supplementary material for: ﻿Impatiensmeishanensis (Balsaminaceae), a new species from Sichuan, China
Source: PhytoKeys. 2025 Jul 28;260:97–113. doi: 10.3897/phytokeys.260.150685 (PMC12322681; doi:10.3897/phytokeys.260.150685)
Supplement: XML Treatment for Impatiens meishanensis [file phytokeys.260.150685-treatment1.xml]

<!DOCTYPE tp:taxon-treatment
  PUBLIC "-//TaxonX//DTD Taxonomic Treatment Publishing DTD v0 20100105//EN" "tax-treatment-NSO.dtd">
<tp:taxon-treatment xmlns:tp="http://www.plazi.org/taxpub"><tp:treatment-meta><kwd-group><label>Taxon classification</label><kwd>
                <named-content content-type="kingdom">Plantae</named-content>
              </kwd><kwd>
                <named-content content-type="order">Ericales</named-content>
              </kwd><kwd>
                <named-content content-type="family">Balsaminaceae</named-content>
              </kwd></kwd-group><mixed-citation publication-type="journal"><person-group><name><surname>Zhang</surname><given-names>Yanru</given-names></name><name><surname>Chen</surname><given-names>Xinyu</given-names></name><name><surname>Qu</surname><given-names>Tianmeng</given-names></name><name><surname>Zheng</surname><given-names>Xinyi</given-names></name><name><surname>Li</surname><given-names>Bo</given-names></name><name><surname>Yue</surname><given-names>Jieli</given-names></name><name><surname>Liu</surname><given-names>Xiaoqin</given-names></name><name><surname>Pan</surname><given-names>Min</given-names></name><name><surname>Huang</surname><given-names>Ke</given-names></name><name><surname>Fu</surname><given-names>Zhixi</given-names></name></person-group><article-title>﻿<italic><tp:taxon-name><tp:taxon-name-part taxon-name-part-type="genus" reg="Impatiens">Impatiens</tp:taxon-name-part><tp:taxon-name-part taxon-name-part-type="species" reg="meishanensis">meishanensis</tp:taxon-name-part></tp:taxon-name></italic> (<tp:taxon-name><tp:taxon-name-part taxon-name-part-type="family">Balsaminaceae</tp:taxon-name-part></tp:taxon-name>), a new species from Sichuan, China</article-title><source>PhytoKeys</source><day>28</day><month>07</month><year>2025</year><volume>260</volume><fpage>97</fpage><lpage>113</lpage><pub-id pub-id-type="doi">10.3897/phytokeys.260.150685</pub-id></mixed-citation></tp:treatment-meta><tp:nomenclature><label>﻿</label><tp:taxon-name>
              <object-id xmlns:xlink="http://www.w3.org/1999/xlink" content-type="arpha" xlink:type="simple">0BBCEA65-16C4-5142-B9B9-D638DDE02CD8</object-id>
              <tp:taxon-name-part taxon-name-part-type="genus" reg="Impatiens">Impatiens</tp:taxon-name-part>
              <tp:taxon-name-part taxon-name-part-type="species" reg="meishanensis">meishanensis</tp:taxon-name-part>
              <object-id xmlns:xlink="http://www.w3.org/1999/xlink" content-type="ipni" xlink:type="simple">urn:lsid:ipni.org:names:77366288-1</object-id>
            </tp:taxon-name><tp:taxon-authority>K.Huang &amp; Z.X.Fu</tp:taxon-authority><tp:taxon-status xmlns:xlink="http://www.w3.org/1999/xlink" xlink:type="simple">sp. nov.</tp:taxon-status></tp:nomenclature><tp:treatment-sec sec-type="material" id="SECID0EPEBG"><title>Type.</title><p>China: • Sichuan Province, Meishan City, Wawu Mountain, growing on rocky soil by a mountain road, 1991.5 m.a.s.l., <named-content xmlns:xlink="http://www.w3.org/1999/xlink" content-type="dwc:verbatimCoordinates" xlink:type="simple"><named-content content-type="geo-json" specific-use="{&#34;type&#34;:&#34;Point&#34;,&#34;coordinates&#34;:[102.949200,29.670200]}" id="NCID0EYEBG" xlink:type="simple">29.6702°N, 102.9492°E</named-content></named-content>, 28<sup>th</sup> September 2024 (fl.), <italic>Yanru Zhang &amp; Zhixi Fu 688</italic> (holotype: <abbrev xmlns:xlink="http://www.w3.org/1999/xlink" xlink:title="Sichuan Normal University" id="ABBRID0EBFBG" xlink:type="simple">SCNU</abbrev>! [SCNU00008]; isotype: [SCNU00009]) (Figs <xref ref-type="fig" rid="F2">2</xref>–<xref ref-type="fig" rid="F5">5</xref>).</p><fig id="F2" position="float" orientation="portrait"><object-id xmlns:xlink="http://www.w3.org/1999/xlink" content-type="doi" xlink:type="simple">10.3897/phytokeys.260.150685.figure2</object-id><object-id xmlns:xlink="http://www.w3.org/1999/xlink" content-type="arpha" xlink:type="simple">38132B29-AA41-5D56-A342-4BFCC7260F4B</object-id><label>Figure 2.</label><caption><p><italic><tp:taxon-name><tp:taxon-name-part taxon-name-part-type="genus" reg="Impatiens">Impatiens</tp:taxon-name-part><tp:taxon-name-part taxon-name-part-type="species" reg="meishanensis">meishanensis</tp:taxon-name-part></tp:taxon-name></italic> K.Huang &amp; Z.X.Fu, sp. nov. <bold>A.</bold> Habit; <bold>B.</bold> Population; <bold>C.</bold> Flower in lateral view; <bold>D.</bold> Flower in face view; <bold>E.</bold> Plant. Photographs by Dr. Zhixi Fu.</p></caption><graphic xmlns:xlink="http://www.w3.org/1999/xlink" xlink:href="phytokeys-260-097_article-150685__-g002.jpg" position="float" orientation="portrait" xlink:type="simple" id="oo_1383277.jpg"><uri content-type="original_file" xlink:type="simple">https://binary.pensoft.net/fig/1383277</uri></graphic></fig></tp:treatment-sec><tp:treatment-sec sec-type="diagnosis" id="SECID0EPGBG"><title>Diagnosis.</title><p>This new species is most closely related to <italic><tp:taxon-name><tp:taxon-name-part taxon-name-part-type="genus" reg="Impatiens">I.</tp:taxon-name-part><tp:taxon-name-part taxon-name-part-type="species" reg="faberi">faberi</tp:taxon-name-part></tp:taxon-name></italic>, followed by <italic><tp:taxon-name><tp:taxon-name-part taxon-name-part-type="genus" reg="Impatiens">I.</tp:taxon-name-part><tp:taxon-name-part taxon-name-part-type="species" reg="piufanensis">piufanensis</tp:taxon-name-part></tp:taxon-name></italic>, sharing a common ancestral node, with alternate, ovate leaves, apex acuminate, base cuneate, and margin serrate. However, it differs in being almost glabrous throughout, with the spur nearly parallel to the dorsal petal, and the seeds ellipsoid, coats with reticulate ornamentation (Figs <xref ref-type="fig" rid="F2">2</xref>–<xref ref-type="fig" rid="F5">5</xref>).</p></tp:treatment-sec><tp:treatment-sec sec-type="description" id="SECID0ETHBG"><title>Description.</title><p>Herbs perennial, 40–80 cm tall, glabrous throughout. <bold><italic>Stem</italic></bold> erect, branched at the base. <bold><italic>Leaves</italic></bold> alternate, petiolate, petiole length 0.5–2 cm. Leaf blade ovate, 5–12 × 2–3 cm in size, apex acuminate, base cuneate or rounded, margin serrate or undulate, dark green adaxially and grey-green abaxially, glabrous on both surfaces, with pinnate reticulate veins and conspicuous lateral veins in about 5–7 pairs. <bold><italic>Peduncle</italic></bold> arising from upper leaf axils, 5–10 cm, fine, erect, glabrous or puberulent, 2-flowered, bracts above basal pedicels. <bold><italic>Bracts</italic></bold> lanceolate, glabrous. <bold><italic>Flowers</italic></bold> large, ca. 4 cm long, pinkish-purple, with distinctive bright colors, surface smooth. <bold><italic>Inflorescences</italic></bold> racemose, 2-flowered. <bold><italic>Dorsal petal</italic></bold> 1, suborbicular, ca. 2 × 1.5 cm, apex obtuse, upper and lower bases depressed, with obvious midrib, broadly winged. <bold><italic>Lower petals</italic></bold> 2, sessile, 8–13 × 6–10 mm, margins wavy, abaxially slightly thickened at midrib, base whitish, with purple veinlets. <bold><italic>Lateral sepals</italic></bold> 2, ovate-oblong, conchate, ca. 4–5 mm long, 2–3 mm wide, apex mucronate. <bold><italic>Lower sepal</italic></bold> gable-boat-shaped, ca. 1.5–3 cm long, ca. 1.5 cm deep, mouth obliquely upward, extending backward into a spur, apices blunt and straight. <bold><italic>Anthers</italic></bold> acuminate. <bold><italic>Ovary</italic></bold> fusiform, erect. <bold><italic>Capsule</italic></bold> linear, 3–5 cm long. <bold><italic>Seeds</italic></bold> ellipsoid, coats with reticulate ornamentation (Figs <xref ref-type="fig" rid="F3">3</xref>, <xref ref-type="fig" rid="F4">4</xref>).</p><fig id="F3" position="float" orientation="portrait"><object-id xmlns:xlink="http://www.w3.org/1999/xlink" content-type="doi" xlink:type="simple">10.3897/phytokeys.260.150685.figure3</object-id><object-id xmlns:xlink="http://www.w3.org/1999/xlink" content-type="arpha" xlink:type="simple">36FFDE15-0049-5AED-8FD9-67B8FC82AF2B</object-id><label>Figure 3.</label><caption><p><italic><tp:taxon-name><tp:taxon-name-part taxon-name-part-type="genus" reg="Impatiens">Impatiens</tp:taxon-name-part><tp:taxon-name-part taxon-name-part-type="species" reg="meishanensis">meishanensis</tp:taxon-name-part></tp:taxon-name></italic> K.Huang &amp; Z.X.Fu, sp. nov. Flower dissected. Photographed by Dr. Zhixi Fu.</p></caption><graphic xmlns:xlink="http://www.w3.org/1999/xlink" xlink:href="phytokeys-260-097_article-150685__-g003.jpg" position="float" orientation="portrait" xlink:type="simple" id="oo_1383278.jpg"><uri content-type="original_file" xlink:type="simple">https://binary.pensoft.net/fig/1383278</uri></graphic></fig><fig id="F4" position="float" orientation="portrait"><object-id xmlns:xlink="http://www.w3.org/1999/xlink" content-type="doi" xlink:type="simple">10.3897/phytokeys.260.150685.figure4</object-id><object-id xmlns:xlink="http://www.w3.org/1999/xlink" content-type="arpha" xlink:type="simple">6E4F4D8E-67E6-58A3-8A1C-3AAF20E246AA</object-id><label>Figure 4.</label><caption><p><italic><tp:taxon-name><tp:taxon-name-part taxon-name-part-type="genus" reg="Impatiens">Impatiens</tp:taxon-name-part><tp:taxon-name-part taxon-name-part-type="species" reg="meishanensis">meishanensis</tp:taxon-name-part></tp:taxon-name></italic> K.Huang &amp; Z.X.Fu, sp. nov. <bold>A.</bold> Leaves; <bold>B.</bold> Capsules; <bold>C.</bold> Seeds. Photographed by Dr. Zhixi Fu. Scale bars: 1 cm.</p></caption><graphic xmlns:xlink="http://www.w3.org/1999/xlink" xlink:href="phytokeys-260-097_article-150685__-g004.jpg" position="float" orientation="portrait" xlink:type="simple" id="oo_1383279.jpg"><uri content-type="original_file" xlink:type="simple">https://binary.pensoft.net/fig/1383279</uri></graphic></fig><fig id="F5" position="float" orientation="portrait"><object-id xmlns:xlink="http://www.w3.org/1999/xlink" content-type="doi" xlink:type="simple">10.3897/phytokeys.260.150685.figure5</object-id><object-id xmlns:xlink="http://www.w3.org/1999/xlink" content-type="arpha" xlink:type="simple">2D570432-C8F8-58B1-AA45-E42CF4BB57C9</object-id><label>Figure 5.</label><caption><p>Holotype image of <italic><tp:taxon-name><tp:taxon-name-part taxon-name-part-type="genus" reg="Impatiens">Impatiens</tp:taxon-name-part><tp:taxon-name-part taxon-name-part-type="species" reg="meishanensis">meishanensis</tp:taxon-name-part></tp:taxon-name></italic> K.Huang &amp; Z.X.Fu, sp. nov.</p></caption><graphic xmlns:xlink="http://www.w3.org/1999/xlink" xlink:href="phytokeys-260-097_article-150685__-g005.jpg" position="float" orientation="portrait" xlink:type="simple" id="oo_1383280.jpg"><uri content-type="original_file" xlink:type="simple">https://binary.pensoft.net/fig/1383280</uri></graphic></fig></tp:treatment-sec><tp:treatment-sec sec-type="phenology" id="SECID0EZLBG"><title>Phenology.</title><p>This new species of <italic><tp:taxon-name><tp:taxon-name-part taxon-name-part-type="genus" reg="Impatiens">Impatiens</tp:taxon-name-part></tp:taxon-name></italic> flowers from August to October each year.</p></tp:treatment-sec><tp:treatment-sec sec-type="distribution" id="SECID0EGMBG"><title>Distribution and ecology.</title><p>This new species of <italic><tp:taxon-name><tp:taxon-name-part taxon-name-part-type="genus" reg="Impatiens">Impatiens</tp:taxon-name-part></tp:taxon-name></italic> grows alongside an undeveloped trail at the lower station of the Gufoping cableway in Wawu Mountain, Sichuan Province (Fig. <xref ref-type="fig" rid="F6">6</xref>). The new species may grow elsewhere as well, with a high probability of growing on moist, rocky soils in forests.</p><fig id="F6" position="float" orientation="portrait"><object-id xmlns:xlink="http://www.w3.org/1999/xlink" content-type="doi" xlink:type="simple">10.3897/phytokeys.260.150685.figure6</object-id><object-id xmlns:xlink="http://www.w3.org/1999/xlink" content-type="arpha" xlink:type="simple">1E3910DA-6A69-5886-9F4F-B24BD1DBE62E</object-id><label>Figure 6.</label><caption><p>Location of the population of <italic><tp:taxon-name><tp:taxon-name-part taxon-name-part-type="genus" reg="Impatiens">Impatiens</tp:taxon-name-part><tp:taxon-name-part taxon-name-part-type="species" reg="meishanensis">meishanensis</tp:taxon-name-part></tp:taxon-name></italic> at Wawu Mountain, Meishan City, and Sichuan Province (red star).</p></caption><graphic xmlns:xlink="http://www.w3.org/1999/xlink" xlink:href="phytokeys-260-097_article-150685__-g006.jpg" position="float" orientation="portrait" xlink:type="simple" id="oo_1383281.jpg"><uri content-type="original_file" xlink:type="simple">https://binary.pensoft.net/fig/1383281</uri></graphic></fig></tp:treatment-sec><tp:treatment-sec sec-type="etymology" id="SECID0EPNBG"><title>Etymology.</title><p>The epithet “meishanensis” is derived from Meishan City, located in Sichuan Province, China.</p></tp:treatment-sec><tp:treatment-sec sec-type="conservation status" id="SECID0EUNBG"><title>Conservation status.</title><p><italic><tp:taxon-name><tp:taxon-name-part taxon-name-part-type="genus" reg="Impatiens">I.</tp:taxon-name-part><tp:taxon-name-part taxon-name-part-type="species" reg="meishanensis">meishanensis</tp:taxon-name-part></tp:taxon-name></italic> is a species of <italic><tp:taxon-name><tp:taxon-name-part taxon-name-part-type="genus" reg="Impatiens">Impatiens</tp:taxon-name-part></tp:taxon-name></italic> from Meishan City, Sichuan Province, which is currently distributed only in the scenic area of Wawu Mountain and in small numbers. Since Wawu Mountain is a famous scenic area in Sichuan Province with high anthropogenic disturbance, it is recommended that the conservation status of this species be assessed as Data Deficient (<abbrev xmlns:xlink="http://www.w3.org/1999/xlink" xlink:title="Data Deficient" id="ABBRID0EMOBG" xlink:type="simple">DD</abbrev>) according to the IUCN Red List criteria (<xref ref-type="bibr" rid="B10">IUCN 2024</xref>).</p></tp:treatment-sec><tp:treatment-sec sec-type="Relationship with related species" id="SECID0EUOBG"><title>Relationship with related species.</title><p>Critical examination of collected specimens, comparison with type material of allied taxa, and relevant taxonomic literature revealed that <italic><tp:taxon-name><tp:taxon-name-part taxon-name-part-type="genus" reg="Impatiens">I.</tp:taxon-name-part><tp:taxon-name-part taxon-name-part-type="species" reg="meishanensis">meishanensis</tp:taxon-name-part></tp:taxon-name></italic> belongs to a new member of the sect. <tp:taxon-name><tp:taxon-name-part taxon-name-part-type="genus" reg="Impatiens"/><tp:taxon-name-part taxon-name-part-type="section" reg="Impatiens">Impatiens</tp:taxon-name-part></tp:taxon-name> of the subgen. <tp:taxon-name><tp:taxon-name-part taxon-name-part-type="genus" reg="Impatiens"/><tp:taxon-name-part taxon-name-part-type="subgenus" reg="Impatiens">Impatiens</tp:taxon-name-part></tp:taxon-name>. <italic><tp:taxon-name><tp:taxon-name-part taxon-name-part-type="genus" reg="Impatiens">I.</tp:taxon-name-part><tp:taxon-name-part taxon-name-part-type="species" reg="meishanensis">meishanensis</tp:taxon-name-part></tp:taxon-name></italic> is the closest relative to <italic><tp:taxon-name><tp:taxon-name-part taxon-name-part-type="genus" reg="Impatiens">Impatiens</tp:taxon-name-part><tp:taxon-name-part taxon-name-part-type="species" reg="faberi">faberi</tp:taxon-name-part></tp:taxon-name></italic>. Morphologically, <italic><tp:taxon-name><tp:taxon-name-part taxon-name-part-type="genus" reg="Impatiens">I.</tp:taxon-name-part><tp:taxon-name-part taxon-name-part-type="species" reg="meishanensis">meishanensis</tp:taxon-name-part></tp:taxon-name></italic> shares certain similarities with <italic><tp:taxon-name><tp:taxon-name-part taxon-name-part-type="genus" reg="Impatiens">I.</tp:taxon-name-part><tp:taxon-name-part taxon-name-part-type="species" reg="faberi">faberi</tp:taxon-name-part></tp:taxon-name></italic>. However, <italic><tp:taxon-name><tp:taxon-name-part taxon-name-part-type="genus" reg="Impatiens">I.</tp:taxon-name-part><tp:taxon-name-part taxon-name-part-type="species" reg="meishanensis">meishanensis</tp:taxon-name-part></tp:taxon-name></italic> differs from <italic><tp:taxon-name><tp:taxon-name-part taxon-name-part-type="genus" reg="Impatiens">I.</tp:taxon-name-part><tp:taxon-name-part taxon-name-part-type="species" reg="faberi">faberi</tp:taxon-name-part></tp:taxon-name></italic> in featuring the lower sepal as gable-boat-shaped (vs. funnel-shaped), spur straight (vs. curved), flower large, ca. 4 cm long (vs. ca. 3 cm long), leaves ovate, 5–12 × 2–3 cm (vs. ovate-lanceolate or lanceolate, 5–15 × 2.5–4.5 cm), dorsal petal suborbicular (vs. orbicular), capsule linear (vs. narrowly linear), and seeds ellipsoid, coats with reticulate ornamentation (vs. oblong, smooth). This new species of <italic><tp:taxon-name><tp:taxon-name-part taxon-name-part-type="genus" reg="Impatiens">Impatiens</tp:taxon-name-part></tp:taxon-name></italic> is similar to <italic><tp:taxon-name><tp:taxon-name-part taxon-name-part-type="genus" reg="Impatiens">I.</tp:taxon-name-part><tp:taxon-name-part taxon-name-part-type="species" reg="distracta">distracta</tp:taxon-name-part></tp:taxon-name></italic>, <italic><tp:taxon-name><tp:taxon-name-part taxon-name-part-type="genus" reg="Impatiens">I.</tp:taxon-name-part><tp:taxon-name-part taxon-name-part-type="species" reg="faberi">faberi</tp:taxon-name-part></tp:taxon-name></italic>, and <italic><tp:taxon-name><tp:taxon-name-part taxon-name-part-type="genus" reg="Impatiens">I.</tp:taxon-name-part><tp:taxon-name-part taxon-name-part-type="species" reg="piufanensis">piufanensis</tp:taxon-name-part></tp:taxon-name></italic> (<xref ref-type="bibr" rid="B2">Chen et al. 2007</xref>). <italic><tp:taxon-name><tp:taxon-name-part taxon-name-part-type="genus" reg="Impatiens">I.</tp:taxon-name-part><tp:taxon-name-part taxon-name-part-type="species" reg="meishanensis">meishanensis</tp:taxon-name-part></tp:taxon-name></italic> differs from <italic><tp:taxon-name><tp:taxon-name-part taxon-name-part-type="genus" reg="Impatiens">I.</tp:taxon-name-part><tp:taxon-name-part taxon-name-part-type="species" reg="distracta">distracta</tp:taxon-name-part></tp:taxon-name></italic> in featuring a plant height of 40–80 cm (vs. 30–60 cm), flower large, ca. 4 cm long (vs. small, ca. 3 cm long), leaves ovate, 5–12 × 2–3 cm (vs. ovate-oblong, 5–10 cm), dorsal petal suborbicular (vs. orbicular), bracts glabrous (vs. puberulent), peduncle 4–8 cm (vs. 2–3 cm) and seeds ellipsoid, coats with reticulate ornamentation (vs. oblong, glabrous). To better distinguish the new species morphologically, we list more details in Table <xref ref-type="table" rid="T2">2</xref>.</p><table-wrap id="T2" position="float" orientation="portrait"><label>Table 2.</label><caption><p>Comparison of morphological characters among <italic><tp:taxon-name><tp:taxon-name-part taxon-name-part-type="genus" reg="Impatiens">Impatiens</tp:taxon-name-part><tp:taxon-name-part taxon-name-part-type="species" reg="meishanensis">meishanensis</tp:taxon-name-part></tp:taxon-name></italic>, <italic><tp:taxon-name><tp:taxon-name-part taxon-name-part-type="genus" reg="Impatiens">I.</tp:taxon-name-part><tp:taxon-name-part taxon-name-part-type="species" reg="faberi">faberi</tp:taxon-name-part></tp:taxon-name></italic>, <italic><tp:taxon-name><tp:taxon-name-part taxon-name-part-type="genus" reg="Impatiens">I.</tp:taxon-name-part><tp:taxon-name-part taxon-name-part-type="species" reg="distracta">distracta</tp:taxon-name-part></tp:taxon-name></italic>, and <italic><tp:taxon-name><tp:taxon-name-part taxon-name-part-type="genus" reg="Impatiens">I.</tp:taxon-name-part><tp:taxon-name-part taxon-name-part-type="species" reg="piufanensis">piufanensis</tp:taxon-name-part></tp:taxon-name></italic>.</p></caption><table id="TID0EDUAI" rules="all"><tbody><tr><th rowspan="1" colspan="1">Characters</th><th rowspan="1" colspan="1">
                      <italic>
                        <tp:taxon-name><tp:taxon-name-part taxon-name-part-type="genus" reg="Impatiens">I.</tp:taxon-name-part><tp:taxon-name-part taxon-name-part-type="species" reg="meishanensis">meishanensis</tp:taxon-name-part></tp:taxon-name>
                      </italic>
                    </th><th rowspan="1" colspan="1">
                      <italic>
                        <tp:taxon-name><tp:taxon-name-part taxon-name-part-type="genus" reg="Impatiens">I.</tp:taxon-name-part><tp:taxon-name-part taxon-name-part-type="species" reg="faberi">faberi</tp:taxon-name-part></tp:taxon-name>
                      </italic>
                    </th><th rowspan="1" colspan="1">
                      <italic>
                        <tp:taxon-name><tp:taxon-name-part taxon-name-part-type="genus" reg="Impatiens">I.</tp:taxon-name-part><tp:taxon-name-part taxon-name-part-type="species" reg="distracta">distracta</tp:taxon-name-part></tp:taxon-name>
                      </italic>
                    </th><th rowspan="1" colspan="1">
                      <italic>
                        <tp:taxon-name><tp:taxon-name-part taxon-name-part-type="genus" reg="Impatiens">I.</tp:taxon-name-part><tp:taxon-name-part taxon-name-part-type="species" reg="piufanensis">piufanensis</tp:taxon-name-part></tp:taxon-name>
                      </italic>
                    </th></tr><tr><td rowspan="1" colspan="1">Plant height</td><td rowspan="1" colspan="1">40–80 cm</td><td rowspan="1" colspan="1">60–70 cm</td><td rowspan="1" colspan="1">30–60 cm</td><td rowspan="1" colspan="1">20–40</td></tr><tr><td rowspan="1" colspan="1">Shape of leaves</td><td rowspan="1" colspan="1">ovate</td><td rowspan="1" colspan="1">ovate-lanceolate or lanceolate</td><td rowspan="1" colspan="1">ovate-oblong</td><td rowspan="1" colspan="1">Long, ovate, or lanceolate</td></tr><tr><td rowspan="1" colspan="1">Leave size</td><td rowspan="1" colspan="1">5–12 x 2–3 cm</td><td rowspan="1" colspan="1">5–15 x 2.5–4.5 cm</td><td rowspan="1" colspan="1">5–10 cm</td><td rowspan="1" colspan="1">3–6 x 1.2–2.5 cm</td></tr><tr><td rowspan="1" colspan="1">Leave margin</td><td rowspan="1" colspan="1">serrated or undulating</td><td rowspan="1" colspan="1">serrated or crenellated serrations</td><td rowspan="1" colspan="1">crenate teeth or crenate serrations</td><td rowspan="1" colspan="1">serrate</td></tr><tr><td rowspan="1" colspan="1">Lateral veins</td><td rowspan="1" colspan="1">5–7 pairs</td><td rowspan="1" colspan="1">5–8 pairs</td><td rowspan="1" colspan="1">6–7 pairs</td><td rowspan="1" colspan="1">4–5 pairs</td></tr><tr><td rowspan="1" colspan="1">Flower size</td><td rowspan="1" colspan="1">large, 4 cm long</td><td rowspan="1" colspan="1">large, 3 cm long</td><td rowspan="1" colspan="1">Small, 2 cm long</td><td rowspan="1" colspan="1">large, 3 cm long</td></tr><tr><td rowspan="1" colspan="1">Dorsal petal</td><td rowspan="1" colspan="1">suborbicular, 12–18 mm, concave or 2-cleft at the top, blunt, deeply bifid at the base, with thickened mid-rib on the back, with wings</td><td rowspan="1" colspan="1">orbicular, 13–17 mm, concave or 2-cleft at the top, blunt, deeply bifid at the base, with thickened mid-rib on the back, with wings</td><td rowspan="1" colspan="1">orbicular, 14 mm, base concave, tip rounded, with thickened mid-rib on the back, broadly winged, wings apically beaked</td><td rowspan="1" colspan="1">orbicular or obovate, back middle rib keeled, apex mucronulate</td></tr><tr><td rowspan="1" colspan="1">Lower sepal</td><td rowspan="1" colspan="1">gable-boated, 1.5–3 cm long, mouth obliquely upward, extending backward into a spur, apices blunt and straight.</td><td rowspan="1" colspan="1">angular, 3–4 cm, mouth is oblique, with a small point, bending inwards or straight from the middle</td><td rowspan="1" colspan="1">gable boat-shaped, ascending, 1.5 cm long, mouth obliquely upward, apex acute, base narrowed into a thick, obtuse, slightly recurved spur shorter than the gable</td><td rowspan="1" colspan="1">funnel-shaped, base decurrent into a curved spur of finely spaced</td></tr><tr><td rowspan="1" colspan="1">Spur</td><td rowspan="1" colspan="1">straight</td><td rowspan="1" colspan="1">curved</td><td rowspan="1" colspan="1">slightly curved</td><td rowspan="1" colspan="1">curved</td></tr><tr><td rowspan="1" colspan="1">Capsule</td><td rowspan="1" colspan="1">linear</td><td rowspan="1" colspan="1">narrowly linear</td><td rowspan="1" colspan="1">linear</td><td rowspan="1" colspan="1">linear</td></tr><tr><td rowspan="1" colspan="1">Seed</td><td rowspan="1" colspan="1">ellipsoid, 3–4 mm long, coats with reticulate ornamentation</td><td rowspan="1" colspan="1">oblong, 4 mm long, smooth</td><td rowspan="1" colspan="1">ovate-oblong, 3.5–4 mm long, glabrous</td><td rowspan="1" colspan="1">subglobular, 3 mm in diameter, smooth</td></tr><tr><td rowspan="1" colspan="1">Inflorescences</td><td rowspan="1" colspan="1">2-flowered</td><td rowspan="1" colspan="1">2-flowered</td><td rowspan="1" colspan="1">2-flowered</td><td rowspan="1" colspan="1">1-flowered</td></tr><tr><td rowspan="1" colspan="1">Lateral sepals</td><td rowspan="1" colspan="1">ovate-oblong, conchate, 4–5 x 2–3 mm, apex mucronate</td><td rowspan="1" colspan="1">green, ovate, 6–8 x 3–5 mm, with 3–5 veins and a thickened mid-rib</td><td rowspan="1" colspan="1">ovate, 7 mm long, apically acuminate, apiculate, 3-veined, glabrous or pubescent</td><td rowspan="1" colspan="1">ellipsoid, 5 mm long, apex beaked</td></tr><tr><td rowspan="1" colspan="1">Bracts</td><td rowspan="1" colspan="1">glabrous</td><td rowspan="1" colspan="1">glabrous</td><td rowspan="1" colspan="1">puberulent</td><td rowspan="1" colspan="1">/</td></tr><tr><td rowspan="1" colspan="1">Peduncle</td><td rowspan="1" colspan="1">4–8 cm</td><td rowspan="1" colspan="1">5–10 cm</td><td rowspan="1" colspan="1">2–3 cm</td><td rowspan="1" colspan="1">4–5 cm</td></tr></tbody></table></table-wrap></tp:treatment-sec><ref-list><ref id="B10"><mixed-citation xmlns:xlink="http://www.w3.org/1999/xlink" xlink:type="simple">IUCN (<year>2024</year>) Guidelines for using the IUCN Red List categories and criteria. Version 15.1. Prepared by the Standards and Petitions Committee. <ext-link xlink:href="https://www.iucnredlist.org/resources/redlistguidelines" ext-link-type="uri" xlink:type="simple">https://www.iucnredlist.org/resources/redlistguidelines</ext-link> [Accessed February 24, 2025]</mixed-citation></ref><ref id="B2"><mixed-citation xmlns:xlink="http://www.w3.org/1999/xlink" xlink:type="simple"><person-group><name name-style="western"><surname>Chen</surname><given-names>Y</given-names></name><name name-style="western"><surname>Shinobu</surname><given-names>A</given-names></name><name name-style="western"><surname>Hideaki</surname><given-names>O</given-names></name></person-group> (<year>2007</year>) <tp:taxon-name><tp:taxon-name-part taxon-name-part-type="family">Balsaminaceae</tp:taxon-name-part></tp:taxon-name>. Flora of China. Science Press &amp; Missouri Botanical Garden Press, 43–114.</mixed-citation></ref></ref-list></tp:taxon-treatment>
